# Supplementary material for: Post-COVID care delivery: The experience from an Irish tertiary centre’s post-COVID clinic
Source: PLoS One. 2023 Aug 11;18(8):e0289245. doi: 10.1371/journal.pone.0289245 (PMC10420355; doi:10.1371/journal.pone.0289245)
Supplement: S1 Dataset — (XLSX) [file pone.0289245.s001.xlsx]

## Sheet: Dataset
Demographics				Comorbidities						Details of initial COVID Illness									1st Clinic Visit symptoms											Investigations ordered at 1st clinic visit							Referral after 1st visit						F/U after 1st visit
Age range (Years)	Sex (M/F)	Staff	Triage Category	Chronic Airways Disease	IHD	HTN	Diabetes	Smoker	Obesity	Time between swab and clinic (days)	Admission to Hospital	Length of admission (days)	HDU admission	ICU admission	02 requirement	Non-invasive Ventilation/High Flow Nasal Oxygen	Intubated & Ventilated	ECMO	Asymptomatic	SOB	Cough	Chest Pain	Fatigue	Anosmia/Loss of taste	Headache	Palpitations	Mood Disturbance	Arthralgia	Back at work	Bloods	CXR	ECG	Echo	Holter	PFTs	CT Thorax	Any specialty	Resp	Cardiology	Psychology	Neurology	Physiotherapy	F/U post-COVID clinic appt arranged	Discussed at MDT	Referral to another specialty at any stage of process
71-80	M	N	AMBER	N	Y	N	N	NR	NR	124	Y	12	N	N	NR	N	N	N	N	Y	N	N	N	N	N	N	N	N	NA	N	N	N	N	N	N	N	N	N	N	N	N	N	N	N	N
71-80	F	N	AMBER	N	N	N	N	NR	NR	131	Y	13	N	N	N	N	N	N	NR	NR	NR	NR	NR	NR	NR	NR	NR	NR	NR	Y	Y	N	N	N	N	N	N	N	N	N	N	N	N	N	N
71-80	F	N	AMBER	Y	N	Y	N	NR	NR	125	Y	NR	N	N	Y	N	N	N	N	Y	N	N	Y	N	N	N	N	N	NA	N	Y	N	N	N	N	N	N	N	N	N	N	N	Y	N	Y
71-80	F	N	AMBER	N	Y	Y	N	NR	NR	124	Y	5	N	N	N	N	N	N	N	N	N	N	Y	N	N	N	N	N	NA	N	Y	N	N	N	N	N	N	N	N	N	N	N	N	N	N
61-70	M	N	AMBER	N	N	N	N	NR	NR	125	Y	1	N	N	Y	N	N	N	Y	N	N	N	N	N	N	N	N	N	Y	N	Y	N	N	N	N	N	N	N	N	N	N	N	N	N	N
61-70	M	N	AMBER	N	Y	N	N	NR	NR	120	Y	NR	N	Y	Y	N	Y	N	Y	N	N	N	N	N	N	N	N	N	NA	N	Y	N	N	N	N	N	N	N	N	N	N	N	N	N	N
81-90	M	N	AMBER	Y	N	Y	N	NR	NR	94	Y	13	N	N	Y	N	N	NR	N	N	N	N	Y	N	N	N	N	N	NA	Y	Y	N	N	N	N	N	N	N	N	N	N	N	N	N	N
71-80	F	N	AMBER	N	N	Y	N	NR	NR	86	Y	7	N	N	Y	N	N	N	N	N	N	N	Y	N	N	N	N	N	NA	N	N	N	N	N	N	N	N	N	N	N	N	N	N	N	N
51-60	F	N	AMBER	N	N	N	Y	Ex smoker	NR	146	Y	73	N	Y	Y	N	Y	N	N	Y	N	N	Y	N	N	N	Y	N	N	Y	N	N	Y	N	Y	N	Y	N	N	Y	N	N	Y	N	Y
31-40	F	Y	AMBER	N	N	N	Y	NR	Y	96	Y	NR	N	N	Y	N	N	N	N	Y	Y	Y	N	N	N	N	N	N	Y	Y	Y	N	N	N	Y	N	N	N	N	N	N	N	Y	N	Y
71-80	M	N	AMBER	N	N	N	Y	NR	NR	66	Y	16	N	N	Y	N	N	N	NR	NR	NR	NR	NR	NR	NR	NR	NR	NR	NR	Y	Y	N	N	N	N	N	N	N	N	N	N	N	N	N	N
61-70	M	N	AMBER	Y	N	N	N	NR	NR	91	Y	44	N	N	N	N	N	N	Y	N	N	N	N	N	N	N	N	N	NA	N	N	N	N	N	N	N	N	N	N	N	N	N	N	N	N
61-70	F	N	AMBER	N	N	N	N	NR	NR	128	Y	NR	N	Y	Y	Y	N	N	N	Y	N	N	Y	Y	N	N	N	N	NA	Y	Y	N	N	N	Y	N	N	N	N	N	N	N	N	Y	Y
71-80	F	N	AMBER	N	N	N	N	NR	NR	133	Y	8	N	N	N	N	N	N	N	N	N	N	Y	N	N	N	N	N	NA	N	Y	N	N	N	N	N	N	N	N	N	N	N	N	N	N
71-80	F	N	AMBER	N	N	N	N	NR	NR	107	Y	35	N	N	Y	Y	N	N	Y	N	N	N	N	N	N	N	N	N	N	N	Y	N	N	N	N	N	N	N	N	N	N	N	N	N	N
61-70	F	N	AMBER	N	N	Y	N	NR	NR	103	Y	28	N	Y	Y	N	Y	N	N	Y	N	N	Y	N	N	N	N	N	N	Y	Y	N	N	N	Y	N	N	N	N	N	N	N	Y	Y	N
51-60	F	N	AMBER	N	N	N	N	NR	NR	141	Y	NR	N	N	Y	N	N	N	N	Y	N	Y	Y	N	Y	N	N	N	Y	Y	Y	N	Y	N	N	Y	N	N	N	N	N	N	Y	N	N
21-30	M	N	AMBER	N	N	N	N	NR	NR	127	Y	10	N	N	Y	N	N	N	N	N	N	N	N	N	Y	N	N	N	Y	Y	Y	N	N	N	N	N	N	N	N	N	N	N	N	N	N
41-50	M	N	AMBER	N	N	N	N	NR	NR	Clinical COVID	Y	15	Y	N	Y	Y	N	N	Y	N	N	N	N	N	N	N	N	N	Y	Y	Y	N	Y	N	N	N	Y	Y	N	N	N	Y	N	N	Y
51-60	F	N	AMBER	N	N	Y	N	NR	NR	117	Y	34	N	Y	Y	N	Y	N	N	N	N	N	N	N	N	N	N	N	Y	Y	Y	N	N	N	N	N	N	N	N	N	N	N	N	N	N
41-50	M	N	AMBER	Y	N	N	N	NR	NR	144	Y	7	N	N	Y	N	N	N	N	Y	N	N	N	N	N	N	N	N	Y	Y	Y	N	N	N	Y	N	N	N	N	N	N	N	Y	N	Y
61-70	M	N	AMBER	N	N	N	Y	NR	NR	130	Y	44	N	Y	Y	N	Y	N	Y	N	N	N	N	N	N	N	N	N	Y	N	N	N	N	N	N	N	N	N	N	N	N	N	N	N	N
21-30	F	N	AMBER	N	N	N	N	NR	NR	132	Y	12	N	N	Y	N	N	N	N	N	N	N	N	N	N	N	N	N	NA	Y	N	N	N	N	N	N	N	N	N	N	N	N	N	N	N
41-50	F	N	AMBER	N	N	Y	Y	NR	NR	110	Y	27	N	Y	Y	N	Y	N	N	N	N	N	N	N	N	N	N	N	NA	Y	Y	N	N	N	N	N	N	N	N	N	N	N	N	N	N
51-60	M	N	AMBER	N	N	Y	N	NR	NR	105	Y	16	N	N	Y	N	N	N	N	Y	N	N	N	N	N	N	N	N	N	Y	Y	N	N	N	Y	N	N	N	N	N	N	N	Y	N	Y
51-60	M	N	AMBER	Y	N	N	Y	Ex smoker	NR	127	Y	69	N	Y	Y	N	Y	N	N	N	N	N	Y	N	N	N	N	N	N	Y	Y	N	Y	N	Y	Y	N	N	N	N	N	N	Y	N	Y
51-60	M	N	AMBER	N	N	N	N	NR	NR	121	Y	10	N	N	Y	N	N	N	N	N	N	N	N	N	N	N	N	N	Y	N	Y	N	N	N	N	N	N	N	N	N	N	N	N	N	N
41-50	M	N	AMBER	N	N	N	N	NR	NR	149	Y	10	N	N	NR	N	N	N	N	Y	N	N	N	N	N	N	N	N	Y	N	Y	N	N	N	N	N	N	N	N	N	N	N	N	N	N
21-30	M	N	AMBER	N	N	N	N	NR	NR	138	Y	NR	N	N	N	N	N	N	N	Y	N	N	Y	N	N	N	N	N	N	N	N	N	N	N	Y	N	N	N	N	N	N	N	N	N	N
51-60	F	N	AMBER	N	N	N	N	NR	NR	130	Y	11	N	N	N	N	N	N	N	N	N	N	Y	Y	N	N	N	N	Y	Y	Y	N	N	N	N	N	N	N	N	N	N	N	N	N	N
61-70	F	N	AMBER	N	N	N	N	NR	NR	119	Y	15	N	N	Y	N	N	N	N	N	Y	N	N	N	N	N	N	N	N	Y	Y	N	N	N	Y	N	N	N	N	N	N	N	Y	Y	N
31-40	M	N	AMBER	N	N	N	N	NR	NR	79	Y	1	N	N	N	N	N	N	N	Y	N	Y	N	N	N	N	N	N	Y	Y	Y	Y	N	N	Y	N	N	N	N	N	N	N	Y	N	Y
71-80	F	N	AMBER	N	N	Y	N	NR	NR	59	Y	37	N	N	N	N	N	N	N	N	N	N	N	N	N	N	N	N	NA	N	Y	N	N	N	N	N	N	N	N	N	N	N	N	N	N
31-40	F	N	AMBER	Y	N	N	N	NR	NR	84	N		N	N	N	N	N	N	N	Y	N	Y	N	N	N	Y	N	N	N	N	N	N	N	N	Y	N	N	N	N	N	N	N	N	N	N
21-30	F	Y	AMBER	N	N	N	N	N	NR	85	N		N	N	N	N	N	N	N	N	N	N	Y	N	N	N	N	N	Y	Y	Y	N	N	N	N	N	N	N	N	N	N	N	N	N	N
41-50	F	N	AMBER	Y	N	Y	N	NR	NR	71	Y	1	N	N	NR	N	N	N	N	Y	N	Y	N	N	N	N	N	N	Y	Y	Y	Y	N	N	N	N	N	N	N	N	N	N	N	N	N
41-50	M	N	AMBER	N	N	Y	N	NR	NR	97	Y	5	N	N	N	N	N	N	N	N	N	N	N	N	N	N	N	N	NA	Y	Y	N	N	N	N	N	N	N	N	N	N	N	N	N	N
41-50	F	Y	AMBER	N	N	N	N	NR	NR	65	N		N	N	N	N	N	N	y	Y	N	N	N	N	N	N	N	N	Y	Y	Y	N	N	N	N	N	N	N	N	N	N	N	N	N	N
31-40	M	N	AMBER	N	N	N	N	NR	NR	92	N		N	N	N	N	N	N	N	Y	N	N	Y	Y	N	N	N	Y	Y	Y	Y	N	N	N	N	N	N	N	N	N	N	N	N	N	N
41-50	F	Y	AMBER	N	N	Y	Y	NR	NR	67	Y	3	N	N	N	N	N	N	N	N	N	Y	N	N	N	N	N	N	Y	Y	Y	Y	Y	Y	N	N	N	N	N	N	N	N	Y	N	Y
41-50	F	Y	AMBER	N	N	N	N	NR	NR	126	N		N	N	N	N	N	N	Y	N	N	N	N	N	N	N	N	N	Y	Y	Y	N	N	N	N	N	N	N	N	N	N	N	N	N	N
31-40	F	Y	AMBER	N	N	N	N	NR	NR	68	Y	1	N	N	Y	N	N	N	N	N	N	Y	Y	N	N	N	N	N	Y	Y	Y	N	N	N	N	N	N	N	N	N	N	N	N	N	N
41-50	F	Y	AMBER	N	N	N	N	NR	NR	22	N		N	N	N	N	N	N	N	Y	N	N	Y	N	N	N	Y	N	N	Y	Y	N	N	N	Y	N	N	N	N	N	N	N	Y	N	N
21-30	F	Y	AMBER	N	N	N	N	NR	NR	72	N		N	N	N	N	N	N	N	N	N	N	N	Y	N	N	N	N	Y	N	Y	N	N	N	N	N	N	N	N	N	N	N	N	N	N
61-70	F	N	AMBER	Y	N	N	Y	Ex-smoker	NR	97	Y	10	N	N	N	N	N	N	N	Y	N	N	Y	N	N	N	N	N	NA	Y	Y	Y	Y	N	Y	Y	N	N	N	N	N	N	Y	N	N
41-50	M	N	AMBER	N	N	N	N	NR	NR	97	Y	1	N	N	N	N	N	N	N	N	Y	Y	Y	N	N	N	N	N	Y	Y	Y	N	N	N	N	N	N	N	N	N	N	N	N	N	N
51-60	F	Y	AMBER	N	N	N	N	NR	NR	80	Y	1	N	N	N	N	N	N	N	Y	N	N	N	N	N	N	Y	N	Y	Y	Y	N	N	N	N	N	N	N	N	N	N	N	N	N	N
21-30	F	Y	AMBER	Y	N	N	N	NR	NR	61	N		N	N	N	N	N	N	N	Y	N	N	N	N	N	N	N	N	Y	Y	Y	N	N	N	N	N	N	N	N	N	N	N	N	N	N
51-60	M	N	AMBER	N	Y	N	N	NR	NR	Clinical COVID	Y	11	N	N	Y	N	N	N	N	N	N	Y	N	N	N	N	N	N	NA	N	Y	N	N	N	N	N	N	N	N	N	N	N	N	Y	Y
41-50	F	Y	AMBER	N	N	N	N	NR	NR	60	N		N	N	N	N	N	N	N	N	N	N	Y	N	N	N	N	N	Y	Y	Y	N	N	N	N	N	N	N	N	N	N	N	N	N	N
41-50	F	Y	AMBER	N	N	N	N	NR	NR	102	Y	2	N	N	N	N	N	N	N	Y	N	N	Y	N	N	Y	N	N	Y	Y	Y	Y	N	N	N	N	N	N	N	N	N	N	N	N	N
51-60	M	N	AMBER	N	N	Y	N	NR	NR	97	Y	1	N	N	Y	N	N	N	N	N	Y	Y	Y	N	N	N	N	N	Y	Y	Y	N	N	N	Y	N	Y	N	N	N	N	Y	Y	N	Y
61-70	M	N	AMBER	N	N	Y	N	NR	NR	83	Y	7	N	N	Y	N	N	N	N	N	N	N	N	N	N	N	N	N	NA	Y	Y	N	N	N	N	N	N	N	N	N	N	N	N	N	N
21-30	F	Y	AMBER	N	N	N	N	NR	NR	95	N		N	N	N	N	N	N	Y	N	N	N	N	N	N	N	N	N	Y	Y	Y	Y	Y		Y	N	N	N	N	N	N	N	N	N	N
51-60	F	Y	AMBER	N	N	N	N	NR	NR	79	N		N	N	N	N	N	N	N	Y	N	Y	N	N	N	N	N	N	Y	Y	Y	N	N	N	N	N	N	N	N	N	N	N	N	N	N
31-40	F	Y	AMBER	N	N	N	N	NR	NR	81	N		N	N	N	N	N	N	N	N	N	N	Y	N	N	N	N	Y	Y	Y	Y	N	N	N	N	N	N	N	N	N	N	N	N	N	N
41-50	F	Y	AMBER	N	N	N	N	NR	NR	100	N		N	N	N	N	N	N	N	Y	N	N	N	N	N	N	N	Y	Y	Y	Y	N	N	N	N	N	N	N	N	N	N	N	N	N	N
21-30	F	Y	AMBER	N	N	N	N	NR	NR	64	N		N	N	N	N	N	N	N	N	N	N	Y	N	N	N	N	N	Y	Y	Y	N	N	N	N	N	N	N	N	N	N	N	N	N	N
41-50	F	Y	AMBER	N	N	N	N	NR	NR	72	Y	21	N	Y	Y	N	Y	N	N	Y	N	N	N	N	N	N	N	N	Y	Y	N	N	Y	N	Y	Y	N	N	N	N	N	N	N	N	N
41-50	F	Y	AMBER	N	N	N	N	NR	NR	80	Y	7	N	N	Y	N	N	N	N	N	Y	N	N	N	N	N	N	N	Y	Y	Y	N	N	N	N	N	N	N	N	N	N	N	N	N	N
31-40	F	Y	AMBER	Y	N	N	N	NR	NR	84	N		N	N	N	N	N	N	N	N	Y	N	N	N	N	N	N	N	Y	Y	Y	N	N	N	N	N	Y	Y	N	N	N	N	N	N	Y
21-30	F	Y	AMBER	N	N	N	N	NR	NR	70	N		N	N	N	N	N	N	N	N	N	N	Y	N	N	N	N	N	Y	Y	Y	N	N	N	N	N	N	N	N	N	N	N	N	N	N
31-40	F	Y	AMBER	N	N	N	N	NR	NR	Clinical COVID	N		N	N	N	N	N	N	N	N	N	N	N	N	N	Y	N	N	Y	Y	Y	Y	Y	Y	N	N	Y	N	Y	N	N	N	N	N	Y
51-60	M	N	AMBER	N	N	N	N	NR	NR	80	Y	6	N	N	Y	N	N	N	N	Y	N	N	N	N	N	N	Y	N	NA	Y	Y	N	N	N	Y	N	N	N	N	N	N	N	Y	N	N
51-60	M	Y	AMBER	N	N	N	N	NR	NR	60	N		N	N	N	N	N	N	N	Y	N	N	N	N	N	N	N	N	Y	Y	Y	Y	Y	N	N	N	N	N	N	N	N	N	N	N	N
41-50	F	N	AMBER	Y	N	N	N	NR	NR	58	Y	9	N	N	N	N	N	N	N	Y	N	N	N	N	N	N	N	Y	Y	Y	Y	N	N	N	N	N	N	N	N	N	N	N	Y	N	N
31-40	F	Y	AMBER	N	N	N	N	NR	NR	95	N		N	N	N	N	N	N	N	Y	N	Y	N	N	N	Y	N	N	Y	Y	Y	Y	Y	Y	N	Y	Y	N	N	N	N	Y	Y	N	Y
21-30	F	Y	AMBER	N	N	N	N	NR	NR	85	N		N	N	N	N	N	N	N	N	N	N	N	Y	N	N	N	N	Y	Y	Y	N	N	N	N	N	N	N	N	N	N	N	N	N	N
61-70	M	N	AMBER	N	N	Y	N	NR	NR	96	Y	1	N	N	N	N	N	N	N	N	N	N	Y	N	N	N	N	N	Y	Y	Y	N	N	N	N	N	N	N	N	N	N	N	N	N	N
21-30	F	Y	AMBER	Y	N	N	N	NR	NR	71	N		N	N	N	N	N	N	N	Y	N	N	N	N	N	N	N	N	Y	Y	Y	N	N	N	N	N	N	N	N	N	N	N	N	N	N
31-40	F	Y	AMBER	Y	N	N	N	NR	NR	104	Y	2	N	N	N	N	N	N	N	N	Y	N	N	N	N	N	N	N	Y	Y	Y	N	N	N	Y	Y	N	N	N	N	N	N	N	Y	Y
51-60	F	N	AMBER	N	N	N	N	NR	NR	62	Y	1	N	N	N	N	N	N	N	Y	N	Y	Y	Y	Y	N	N	N	Y	Y	Y	N	N	N	N	N	N	N	N	N	N	N	N	N	N
51-60	M	N	AMBER	N	N	N	N	NR	NR	99	Y	13	N	N	Y	N	N	N	N	Y	N	N	N	N	N	N	N	N	Y	Y	Y	N	N	N	N	N	N	N	N	N	N	N	N	N	N
41-50	F	Y	AMBER	N	N	N	N	NR	NR	62	N		N	N	N	N	N	N	N	Y	N	N	Y	N	N	N	N	Y	Y	Y	Y	N	N	N	Y	N	Y	N	N	N	N	Y	N	N	Y
21-30	F	Y	AMBER	N	N	N	N	NR	NR	70	N		N	N	N	N	N	N	N	N	N	N	N	N	N	N	N	N	Y	Y	Y	N	N	N	N	N	N	N	N	N	N	N	N	N	N
21-30	F	Y	AMBER	N	N	N	N	NR	NR	62	N		N	N	N	N	N	N	N	N	N	N	Y	N	N	N	N	N	Y	Y	Y	N	N	N	N	N	N	N	N	N	N	N	N	N	N
21-30	F	N	AMBER	N	N	N	N	NR	NR	107	Y	7	N	N	Y	N	N	N	N	N	N	N	N	N	Y	N	Y	N	NA	Y	Y	N	N	N	N	N	N	N	N	N	N	N	N	Y	N
41-50	F	Y	AMBER	N	N	Y	N	NR	NR	68	Y	2	N	N	N	N	N	N	N	Y	N	Y	N	N	N	N	N	N	Y	Y	Y	N	N	N	N	N	N	N	N	N	N	N	Y	N	N
51-60	F	Y	AMBER	N	N	N	N	NR	NR	81	N		N	N	N	N	N	N	N	N	N	N	Y	Y	N	N	N	N	Y	N	N	N	N	N	N	N	N	N	N	N	N	N	N	N	N
21-30	M	N	AMBER	N	N	N	N	NR	NR	77	Y	2	N	N	N	N	N	N	Y	N	N	N	N	N	N	N	N	N	NA	Y	Y	N	N	N	N	N	N	N	N	N	N	N	N	N	N
31-40	M	Y	AMBER	N	N	N	N	NR	NR	83	N		N	N	N	N	N	N	N	N	N	N	N	N	Y	N	N	N	Y	Y	Y	N	N	N	N	N	N	N	N	N	N	N	N	N	N
41-50	F	Y	AMBER	N	N	N	N	NR	NR	63	N		N	N	N	N	N	N	N	N	N	N	N	N	Y	N	N	N	Y	Y	Y	N	N	N	N	N	N	N	N	N	N	N	N	N	N
41-50	M	Y	AMBER	N	N	N	N	NR	NR	63	Y	1	N	N	N	N	N	N	N	N	Y	Y	Y	N	N	N	N	N	Y	Y	Y	N	N	Y	N	Y	N	N	N	N	N	N	Y	Y	N
21-30	F	Y	AMBER	N	N	N	N	NR	NR	94	N		N	N	N	N	N	N	N	Y	N	N	Y	N	N	N	N	N	Y	Y	Y	N	N	N	N	N	N	N	N	N	N	N	N	N	N
51-60	F	Y	AMBER	N	N	Y	N	NR	NR	77	Y	26	N	Y	Y	N	Y	N	Y	N	N	N	N	N	N	N	N	N	N	Y	Y	N	N	N	N	Y	N	N	N	N	N	N	Y	N	N
21-30	F	Y	AMBER	N	N	N	N	NR	NR	63	N		N	N	N	N	N	N	Y	N	N	N	N	N	N	N	N	N	Y	Y	Y	N	N	N	N	N	N	N	N	N	N	N	N	N	N
21-30	F	Y	AMBER	N	N	N	N	NR	NR	79	Y	2	N	N	Y	N	N	N	N	N	Y	N	Y	N	N	N	N	N	Y	Y	Y	N	N	N	N	N	N	N	N	N	N	N	N	N	N
41-50	F	N	AMBER	N	N	N	N	NR	NR	Clinical COVID	Y	1	N	N	N	N	N	N	N	N	N	N	Y	N	N	N	N	N	Y	Y	Y	N	N	N	N	N	N	N	N	N	N	N	N	N	N
21-30	M	N	AMBER	Y	N	N	N	NR	NR	Clinical COVID	Y	5	N	N	N	N	N	N	N	N	N	N	Y	N	N	Y	Y	N	N	Y	Y	N	N	Y	N	N	N	N	N	Y	N	N	Y	N	N
31-40	M	Y	AMBER	N	N	N	N	NR	NR	62	Y	9	N	N	Y	N	N	N	N	N	N	N	N	N	N	N	N	Y	Y	Y	Y	N	N	N	N	N	N	N	N	N	N	N	N	N	N
41-50	F	Y	AMBER	N	N	N	Y	NR	NR	107	N		N	N	N	N	N	N	N	N	N	N	N	Y	N	N	N	N	Y	Y	Y	N	N	N	Y	N	N	N	N	N	N	N	N	N	N
51-60	M	Y	AMBER	N	N	Y	N	NR	NR	95	Y	9	N	N	Y	Y	N	N	N	Y	Y	N	N	N	N	N	N	N	Y	Y	Y	N	N	N	Y	Y	N	N	N	N	N	N	Y	Y	Y
21-30	M	Y	AMBER	N	N	N	N	NR	NR	83	N		N	N	N	N	N	N	N	Y	N	Y	N	N	N	N	N	N	Y	Y	Y	Y	N	N	Y	N	N	N	N	N	N	N	Y	N	N
51-60	M	Y	AMBER	N	N	Y	N	NR	NR	70	Y	4	N	N	N	N	N	N	N	Y	Y	N	N	N	N	N	N	N	Y	Y	Y	N	N	N	N	N	N	N	N	N	N	N	N	N	N
41-50	F	Y	AMBER	N	N	N	N	NR	NR	82	Y	4	N	N	N	N	N	N	N	N	N	N	N	N	N	N	N	N	Y	Y	Y	N	N	N	N	N	Y	N	N	N	Y	Y	Y	N	Y
31-40	M	N	AMBER	N	N	N	N	NR	NR	93	N		N	N	N	N	N	N	N	N	N	N	Y	Y	N	N	N	Y	Y	Y	Y	N	N	N	N	N	N	N	N	N	N	N	N	N	N
41-50	M	Y	AMBER	N	N	N	N	NR	NR	75	N		N	N	N	N	N	N	N	N	N	Y	N	N	N	N	N	Y	Y	Y	Y	N	N	N	N	N	N	N	N	N	N	N	N	N	N
41-50	F	Y	AMBER	N	N	N	N	NR	NR	69	Y	3	N	N	N	N	N	N	N	N	N	N	N	N	Y	N	N	N	Y	Y	Y	N	N	N	N	N	N	N	N	N	N	N	N	N	N
51-60	M	N	AMBER	N	N	N	N	NR	NR	66	Y	1	N	N	N	N	N	N	N	Y	N	N	Y	N	N	N	N	N	Y	Y	Y	N	N	N	Y	N	N	N	N	N	N	N	Y	N	N
41-50	F	Y	AMBER	N	N	N	N	NR	NR	92	N		N	N	N	N	N	N	N	N	N	N	N	N	N	Y	N	N	Y	Y	Y	Y	Y	N	N	N	N	N	N	N	N	N	Y	Y	N
41-50	F	Y	AMBER	N	N	N	N	NR	NR	82	N		N	N	N	N	N	N	N	N	N	N	Y	N	N	N	N	N	Y	Y	Y	N	N	N	N	N	N	N	N	N	N	N	N	N	N
21-30	F	Y	AMBER	N	N	N	N	NR	NR	73	N		N	N	N	N	N	N	Y	N	N	N	N	N	N	N	N	N	Y	Y	Y	N	N	N	N	N	N	N	N	N	N	N	N	N	N
51-60	F	Y	AMBER	N	N	N	N	NR	NR	79	N		N	N	N	N	N	N	N	N	N	N	Y	Y	N	N	Y	N	Y	Y	Y	N	N	N	N	N	N	N	N	N	N	N	N	N	N
31-40	F	Y	AMBER	N	N	N	N	NR	NR	57	N		N	N	N	N	N	N	N	N	N	N	N	Y	N	N	N	N	Y	Y	Y	N	N	N	N	N	N	N	N	N	N	N	N	N	N
31-40	F	Y	AMBER	N	N	N	N	NR	NR	99	N		N	N	N	N	N	N	Y	N	N	N	N	N	N	N	N	N	Y	Y	Y	N	N	N	N	N	N	N	N	N	N	N	N	N	N
51-60	F	N	AMBER	N	N	Y	N	NR	NR	69	Y	12	N	N	Y	N	N	N	N	N	N	Y	Y	N	N	N	N	N	NA	Y	Y	Y	N	N	N	N	N	N	N	N	N	N	N	N	N
61-70	F	N	AMBER	N	N	Y	N	NR	NR	83	Y	6	N	N	Y	N	N	N	N	N	Y	N	N	N	N	N	N	N	NA	Y	Y	N	N	N	N	N	N	N	N	N	N	N	N	N	N
41-50	F	Y	AMBER	N	N	N	N	NR	NR	47	Y	10	N	N	Y	N	N	N		Y	Y	N	Y	N	Y	N	N	N	Y	Y	Y	N	N	N	Y	N	N	N	N	N	N	N	Y	Y	N
41-50	F	Y	AMBER	N	N	N	N	NR	NR	87	N		N	N	N	N	N	N	N	Y	N	N	Y	N	N	N	N	Y	Y	Y	Y	N	N	N	Y	N	N	N	N	N	N	N	Y	Y	N
31-40	F	Y	AMBER	N	N	N	N	NR	NR	81	N		N	N	N	N	N	N	N	Y	Y	N	N	N	N	N	N	N	Y	Y	Y	N	N	N	Y	N	N	N	N	N	N	N	Y	N	N
21-30	F	Y	AMBER	N	N	N	N	NR	NR	65	N		N	N	N	N	N	N	N	N	N	N	Y	Y	N	N	N	N	Y	Y	Y	N	N	N	N	N	N	N	N	N	N	N	N	N	N
21-30	F	Y	AMBER	N	N	N	N	NR	NR	73	N		N	N	N	N	N	N	N	N	N	N	Y	Y	N	N	N	N	Y	Y	Y	N	N	N	N	N	N	N	N	N	N	N	N	N	N
41-50	F	Y	AMBER	N	N	N	N	NR	NR	63	N		N	N	N	N	N	N	N	N	N	N	N	N	N	N	N	N	Y	Y	Y	N	N	N	N	N	N	N	N	N	N	N	N	N	N
41-50	F	N	AMBER	N	N	N	N	NR	NR	39	Y	8	N	N	N	N	N	N	N	N	N	N	Y	N	N	N	N	N	NA	N	Y	N	N	N	N	N	N	N	N	N	N	N	N	N	N
21-30	F	Y	AMBER	N	N	N	N	NR	NR	Clinical COVID	N		N	N	N	N	N	N	Y	N	N	N	N	N	N	N	N	N	Y	N	Y	N	N	N	N	N	N	N	N	N	N	N	N	N	N
31-40	M	Y	AMBER	Y	N	N	N	NR	NR	99	N		N	N	N	N	N	N	N	N	N	N	Y	N	N	N	N	N	Y	Y	Y	N	N	N	N	N	N	N	N	N	N	N	N	N	N
21-30	F	Y	AMBER	N	N	N	N	NR	NR	86	N		N	N	N	N	N	N	N	Y	N	N	Y	N	N	N	N	Y	Y	Y	Y	N	N	N	Y	N	Y	N	N	N	N	Y	Y	N	Y
41-50	F	Y	AMBER	N	N	N	N	NR	NR	106	N		N	N	N	N	N	N	N	Y	N	N	N	N	N	Y	N	Y	Y	Y	Y	Y	N	Y	N	N	N	N	N	N	N	N	Y	N	N
21-30	F	Y	AMBER	N	N	N	N	NR	NR	Clinical COVID	N		N	N	N	N	N	N	N	Y	Y			Y	N	N	N	N	Y	Y	Y	N	N	N	Y	N	N	N	N	N	N	N	N	N	N
61-70	M	N	AMBER	N	N	N	N	NR	NR	83	Y	15	N	N	Y	N	N	N	N	N	Y	N	N	N	N	N	N	N	N	Y	Y	N	N	N	Y	N	N	N	N	N	N	N	Y	N	N
41-50	F	Y	AMBER	N	N	N	N	NR	NR	70	N		N	N	N	N	N	N	Y	N	N	N	N	N	N	N	N	N	Y	N	Y	N	N	N	N	N	N	N	N	N	N	N	N	N	N
31-40	M	Y	AMBER	N	N	N	N	NR	NR	70	N		N	N	N	N	N	N	N	N	N	N	N	N	Y	N	N	N	Y	Y	Y	N	N	N	N	N	N	N	N	N	N	N	N	N	N
21-30	F	Y	AMBER	Y	N	N	N	NR	NR	71	N		N	N	N	N	N	N	N	N	N	N	Y	N	N	N	N	N	Y	Y	Y	N	N	N	N	N	N	N	N	N	N	N	N	N	N
21-30	F	N	AMBER	Y	N	N	N	NR	NR	93	Y	5	N	N	N	N	N	N	N	Y	N	N	Y	N	N	N	N	N	Y	Y	Y	N	N	N	Y	N	Y	N	N	Y	N	N	Y	Y	Y
41-50	F	N	AMBER	Y	N	Y	N	NR	NR	82	Y	7	N	N	Y	N	N	N	N	Y	N	N	Y	N	N	N	N	Y	NA	N	N	N	N	N	N	N	N	N	N	N	N	N	N	N	N
51-60	F	Y	AMBER	Y	N	N	N	NR	NR	98	N		N	N	N	N	N	N	N	N	N	N	Y	N	N	N	N	N	Y	Y	Y	N	N	N	Y	N	N	N	N	N	N	N	Y	N	Y
41-50	F	Y	AMBER	N	N	N	N	Y	Y	80	N		N	N	N	N	N	N	N	Y	N	Y	N	N	N	N	Y	N	Y	Y	N	N	N	N	N	N	N	N	N	N	N	N	N	N	N
31-40	F	Y	AMBER	N	N	N	N	NR	NR	59	N		N	N	N	N	N	N	N	Y	N	N	N	N	Y	N	N	N	Y	Y	Y	N	N	Y	Y	N	N	N	N	N	N	N	Y	N	N
18-20	M	Y	AMBER	N	N	N	N	NR	NR	82	N		N	N	N	N	N	N	Y	N	N	N	N	N	N	N	N	N	Y	N	Y	N	N	N	N	N	N	N	N	N	N	N	N	N	N
41-50	M	Y	AMBER	N	N	N	N	NR	NR	60	N		N	N	N	N	N	N	Y	N	N	N	N	N	N	N	N	N	Y	N	Y	N	N	N	N	N	N	N	N	N	N	N	N	N	N
51-60	F	N	AMBER	N	N	N	N	NR	NR	Clinical COVID	N		N	N	N	N	N	N	N	N	N	N	N	Y	N	N	N	N	Y	N	N	N	N	N	N	N	N	N	N	N	N	N	N	N	N
21-30	F	Y	AMBER	N	N	N	N	NR	NR	96	N		N	N	N	N	N	N	N	N	N	Y	N	N	N	N	N	N	Y	Y	Y	N	N	N	N	N	N	N	N	N	N	N	N	N	N
41-50	M	Y	AMBER	Y	N	N	N	NR	NR	95	N		N	N	N	N	N	N	N	N	N	N	N	N	Y	N	N	N	Y	Y	Y	N	N	N	N	N	N	N	N	N	N	N	N	N	N
31-40	M	Y	AMBER	N	N	N	N	NR	NR	74	N		N	N	N	N	N	N	N	Y	N	N	Y	N	N	N	N	Y	Y	Y	Y	N	N	N	N	N	N	N	N	N	N	N	N	N	N
41-50	F	Y	AMBER	N	N	N	N	NR	NR	22	N		N	N	N	N	N	N	N	Y	N	N	Y	N	N	N	N	N	Y	N	N	N	N	N	N	N	N	N	N	N	N	N	N	N	N
31-40	M	N	AMBER	N	N	N	N	NR	NR	Clinical COVID	Y	3	N	N	N	N	N	N	N	Y	N	N	N	N	N	N	N	N	Y	Y	Y	N	Y	Y	N	N	N	N	N	N	N	N	Y	N	N
31-40	M	N	AMBER	N	N	N	N	NR	NR	98	Y	6	N	N	N	N	N	N	Y	N	N	N	N	N	N	N	N	N	Y	Y	Y	N	N	N	N	N	N	N	N	N	N	N	N	N	N
21-30	F	N	AMBER	N	N	N	N	NR	NR	64	N		N	N	N	N	N	N	N	N	N	N	Y	Y	N	N	N	N	Y	Y	Y	N	N	N	N	N	N	N	N	N	N	N	N	N	N
21-30	F	Y	AMBER	N	N	N	N	NR	NR	82	Y	1	N	N	N	N	N	N	N	Y	N	N	N	Y	N	N	N	N	Y	Y	Y	N	N	N	Y	N	N	N	N	N	N	N	Y	N	Y
71-80	F	N	AMBER	N	N	N	N	NR	NR	77	N		N	N	N	N	N	N	Y	N	N	N	N	N	N	N	N	N	NA	N	N	N	N	N	N	N	N	N	N	N	N	N	N	N	N
41-50	M	Y	AMBER	N	Y	N	N	NR	NR	Clinical COVID	N		N	N	N	N	N	N	N	Y	N	N	N	N	N	N	N	N	Y	Y	Y	Y	N	N	N	N	N	N	N	N	N	N	N	N	N
31-40	M	Y	AMBER	Y	N	N	N	NR	NR	82	N		N	N	N	N	N	N	N	N	N	N	Y	N	Y	N	N	N	Y	Y	Y	N	N	N	N	N	N	N	N	N	N	N	N	N	N
51-60	F	Y	AMBER	N	N	N	Y	NR	NR	64	Y	5	N	N	Y	N	N	N	N	Y	N	N	Y	N	N	N	N	N	Y	Y	Y	N	N	N	N	N	Y	N	N	N	N	Y	Y	Y	Y
61-70	F	Y	AMBER	N	N	N	N	NR	NR	87	N		N	N	N	N	N	N	N	N	Y	N	Y	N	N	N	N	N	Y	Y	Y	N	N	N	N	N	N	N	N	N	N	N	N	N	N
31-40	F	Y	AMBER	N	N	N	N	NR	NR	72	N		N	N	N	N	N	N	N	N	N	Y	Y	N	N	Y	N	N	Y	Y	Y	Y	N	N	N	N	N	N	N	N	N	N	N	N	N
41-50	M	N	AMBER	N	N	Y	Y	NR	NR	66	N		N	N	N	N	N	N	Y	N	N	N	N	N	N	N	N	N	Y	Y	Y	N	N	N	N	N	N	N	N	N	N	N	N	N	N
51-60	F	N	AMBER	Y	N	Y	N	NR	NR	106	Y	4	N	N	Y	N	N	N	Y	N	N	N	N	N	N	N	N	N	Y	Y	Y	N	N	N	N	N	N	N	N	N	N	N	N	N	N
21-30	F	Y	AMBER	Y	N	N	N	NR	NR	Clinical COVID	N		N	N	N	N	N	N	N	N	N	N	Y	N	N	N	Y	N	Y	Y	Y	N	N	N	N	N	N	N	N	Y	N	N	Y	N	Y
31-40	M	Y	AMBER	N	N	N	N	NR	NR	68	N		N	N	N	N	N	N	N	N	N	N	Y	N	N	N	N	N	Y	Y	Y	N	N	N	N	N	N	N	N	N	N	N	N	N	N
21-30	M	N	AMBER	Y	N	N	N	NR	NR	99	Y	11	N	N	N	N	N	N	Y	N	N	N	N	N	N	N	N	N	NA	Y	Y	N	N	N	N	N	N	N	N	N	N	N	N	N	N
41-50	F	Y	AMBER	N	N	N	N	NR	NR	74	N		N	N	N	N	N	N	N	N	N	N	Y	Y	Y	N	N	N	Y	Y	Y	N	N	N	N	N	N	N	N	N	N	N	Y	N	Y
21-30	F	Y	AMBER	N	N	N	N	NR	NR	95	N		N	N	N	N	N	N	N	Y	N	N	Y	N	N	N	Y	N	Y	N	N	N	N	N	Y	N	Y	N	N	Y	N	Y	N	N	Y
51-60	F	Y	AMBER	N	N	Y	N	NR	NR	96	N		N	N	N	N	N	N	N	N	N	N	N	N	N	N	N	N	Y	Y	Y	N	N	N	N	N	N	N	N	N	N	N	N	N	N
41-50	F	Y	AMBER	Y	N	Y	N	NR	NR	Clinical COVID	Y	3	N	N	N	N	N	N	Y	N	N	N	N	N	N	N	N	N	Y	Y	Y	N	N	N	Y	N	Y	Y	N	N	N	N	Y	N	Y
21-30	F	Y	AMBER	N	N	N	N	NR	NR	82	N		N	N	N	N	N	N	Y	N	N	N	N	N	N	N	N	N	Y	Y	Y	N	N	N	N	N	N	N	N	N	N	N	N	N	N
21-30	F	Y	AMBER	N	N	N	N	NR	NR	82	N		N	N	N	N	N	N	N	N	N	N	Y	N	N	N	N	N	Y	Y	Y	N	N	N	N	N	N	N	N	N	N	N	N	N	N
61-70	M	N	AMBER	N	Y	N	Y	Ex smoker	NR	69	Y	14	N	N	Y	N	N	N	N	N	Y	N	Y	N	N	N	N	N	Y	N	N	N	N	N	Y	N	N	N	N	N	N	N	N	N	N
71-80	F	N	AMBER	N	N	N	N	NR	NR	63	Y	1	N	N	N	N	N	N	N	N	N	N	Y	Y	N	N	N	N	NA	Y	Y	N	N	N	N	N	N	N	N	N	N	N	N	N	N
31-40	F	N	AMBER	Y	N	N	N	NR	NR	64	Y	2	N	N	N	N	N	N	N	Y	N	N	N	Y	N	Y	N	N	Y	N	N	N	N	N	N	N	N	N	N	N	N	N	N	N	N
31-40	F	Y	AMBER	Y	N	N	N	NR	NR	53	N		N	N	N	N	N	N	N	N	N	N	N	N	N	N	N	N	Y	Y	Y	N	N	N	N	N	N	N	N	N	N	N	N	N	N
31-40	F	Y	AMBER	N	N	N	N	NR	NR	109	N		N	N	N	N	N	N	N	N	N	N	N	N	N	N	N	N	Y	Y	Y	N	N	N	N	N	N	N	N	N	N	N	N	N	N
41-50	F	Y	AMBER	N	N	N	N	NR	NR	69	Y	3	N	N	Y	N	N	N	N	Y	N	N	N	N	N	N	N	N	Y	Y	Y	N	N	N	N	N	N	N	N	N	N	N	N	Y	N
31-40	M	Y	AMBER	N	N	N	N	NR	NR	71	N		N	N	N	N	N	N	Y	N	N	N	N	N	N	N	N	N	Y	Y	Y	N	N	N	N	N	N	N	N	N	N	N	N	N	N
41-50	F	Y	AMBER	N	N	N	N	NR	NR	84	Y	1	N	N	N	N	N	N	N	Y	Y	N	Y	N	Y	N	N	N	Y	Y	Y	N	N	N	N	N	N	N	N	N	N	N	N	Y	N
51-60	M	Y	AMBER	Y	N	N	N	NR	NR	85	N		N	N	N	N	N	N	N	N	N	N	Y	N	N	N	N	N	Y	Y	Y	N	N	N	N	N	N	N	N	N	N	N	N	N	N
41-50	F	Y	AMBER	N	N	N	N	NR	NR	86	N		N	N	N	N	N	N	N	N	N	N	Y	N	N	N	N	N	Y	Y	Y	N	N	N	N	N	N	N	N	N	N	N	N	N	N
51-60	F	Y	AMBER	Y	N	Y	N	NR	NR	80	Y	15	Y	N	Y	Y	N	N	N	Y	N	N	N	N	N	N	N	N	N	Y	Y	N	N	N	Y	N	Y	Y	N	N	N	N	N	N	Y
71-80	M	N	AMBER	N	N	Y	N	NR	NR	Clinical COVID	Y	7	N	Y	Y	Y	N	N	N	Y	Y	N	N	N	N	N	N	N	NA	Y	N	N	N	N	N	N	N	N	N	N	N	N	N	N	N
41-50	M	N	AMBER	N	N	N	N	NR	NR	105	Y	7	N	N	N	N	N	N	N	N	N	N	Y	N	N	N	Y	N	Y	Y	N	N	N	N	N	N	N	N	N	N	N	N	N	N	N
71-80	M	N	GREEN	Y	N	Y	Y	NR	N	186	Y	2	N	N	Y	N	N	N	Y	N	N	N	N	N	N	N	N	N	NA	Y	Y	N	N	N	N	N	N	N	N	N	N	N	N	N	N
61-70	M	N	GREEN	N	N	Y	N	NR	N	186	Y	30	N	Y	Y	Y	N	N	Y	N	N	N	N	N	N	N	N	N	Y	Y	N	N	N	N	N	N	N	N	N	N	N	N	Y	N	N
31-40	F	N	GREEN	N	N	N	N	N	N	136	N		N	N	N	N	N	N	N	Y	N	N	N	N	N	Y	N	N	Y	Y	Y	Y	Y	Y	N	N	Y	N	Y	N	N	N	Y	N	Y
21-30	F	Y	GREEN	N	N	N	N	N	N	127	N		N	N	N	N	N	N	N	Y	N	N	Y	Y	N	N	N	N	Y	Y	Y	N	N	N	N	N	N	N	N	N	N	N	N	N	N
41-50	F	Y	GREEN	N	N	N	N	NR	NR	127	N		N	N	N	N	N	N	N	N	N	N	N	N	N	N	N	Y	Y	Y	N	N	N	N	N	N	N	N	N	N	N	N	N	N	N
41-50	M	N	GREEN	N	N	N	N	NR	NR	134	N		N	N	N	N	N	N	N	Y	N	N	Y	N	N	N	N	N	Y	N	N	N	N	N	Y	N	N	N	N	N	N	N	Y	N	Y
41-50	F	Y	GREEN	N	N	N	N	NR	NR	180	Y	1	N	N	N	N	N	N	N	N	N	Y	N	N	N	N	N	N	Y	Y	N	N	N	N	N	N	N	N	N	N	N	N	N	N	N
51-60	M	N	GREEN	Y	N	Y	Y	Y	Y	87	Y	20	Y	N	Y	Y	N	N	N	N	N	N	Y	N	N	N	N	N	Y	Y	Y	N	N	N	N	N	N	N	N	N	N	N	N	N	N
41-50	F	Y	GREEN	N	N	N	N	NR	NR	98	N		N	N	N	N	N	N	Y	N	N	N	N	N	N	N	N	N	Y	N	Y	N	N	N	N	N	N	N	N	N	N	N	N	N	N
31-40	F	Y	GREEN	N	N	Y	N	NR	NR	96	N		N	N	N	N	N	N	Y	N	N	N	N	N	N	N	N	N	Y	N	Y	N	N	N	N	N	N	N	N	N	N	N	N	N	N
51-60	M	Y	GREEN	N	N	Y	N	NR	NR	101	N		N	N	N	N	N	N	N	N	N	N	Y	N	N	N	N	N	Y	Y	Y	N	N	N	N	N	N	N	N	N	N	N	N	N	N
41-50	M	Y	GREEN	N	N	N	N	NR	NR	168	Y	5	N	N	Y	N	N	N	N	N	N	N	Y	N	N	N	N	N	Y	Y	Y	N	N	N	N	N	N	N	N	N	N	N	Y	N	N
21-30	F	Y	GREEN	N	N	N	N	NR	NR	99	N		N	N	N	N	N	N	N	N	N	N	Y	N	N	N	N	N	Y	Y	Y	N	N	N	N	N	N	N	N	N	N	N	N	N	N
31-40	F	N	GREEN	N	N	N	N	NR	NR	100	Y	9	Y	N	Y	Y	N	N	Y	N	N	N	N	N	N	N	N	N	N	Y	Y	N	N	N	N	N	N	N	N	N	N	N	N	N	N
31-40	F	N	GREEN	Y	N	N	N	NR	NR	126	N		N	N	N	N	N	N	N	Y	N	Y	Y	N	N	N	Y	N	Y	N	Y	N	N	N	Y	N	N	N	N	N	N	N	N	N	N
51-60	M	Y	GREEN	N	N	N	N	NR	NR	88	N		N	N	N	N	N	N	N	N	N	N	Y	N	N	Y	Y	N	Y	Y	Y	N	N	Y	N	N	N	N	N	N	N	N	Y	N	N
21-30	F	Y	GREEN	N	N	N	N	NR	NR	81	N		N	N	N	N	N	N	N	N	N	Y	N	N	N	N	Y	N	Y	N	N	N	N	N	N	N	N	N	N	N	N	N	N	N	N
31-40	F	Y	GREEN	N	N	N	N	NR	NR	127	N		N	N	N	N	N	N	N	Y	N	N	N	N	N	N	N	N	Y	N	Y	N	N	N	N	N	N	N	N	N	N	N	N	N	N
41-50	F	Y	GREEN	N	N	N	N	NR	NR	121	N		N	N	N	N	N	N	N	N	N	N	Y	N	N	N	N	N	Y	N	Y	N	N	N	N	N	N	N	N	N	N	N	N	N	N
31-40	M	Y	GREEN	N	N	N	N	NR	NR	106	Y	1	N	N	N	N	N	N	N	Y	N	N	Y	N	N	N	N	N	?	Y	N	N	N	N	Y	N	N	N	N	N	N	N	N	N	N
21-30	M	N	GREEN	N	N	N	N	NR	NR	99	N		N	N	N	N	N	N	N	N	N	N	Y	N	N	N	N	N	NA	N	N	N	N	N	N	N	N	N	N	N	N	N	N	N	N
51-60	M	N	GREEN	Y	N	N	N	NR	NR	98	Y	1	N	N	N	N	N	N	Y	N	N	N	N	N	N	N	N	N	Y	Y	Y	N	N	N	N	N	N	N	N	N	N	N	N	N	N
31-40	M	N	GREEN	N	N	Y	Y	NR	NR	103	Y	10	N	N	Y	N	N	N	Y	N	N	N	N	N	N	N	N	N	Y	N	N	N	N	N	N	N	N	N	N	N	N	N	N	N	N
21-30	F	Y	GREEN	N	N	N	N	NR	Y	88	N		N	N	N	N	N	N	N	Y	N	N	N	N	N	N	N	N	Y	N	Y	N	N	N	N	N	N	N	N	N	N	N	N	N	N
31-40	M	Y	GREEN	N	N	N	N	NR	NR	127	N		N	N	N	N	N	N	N	Y	N	Y	N	N	N	N	Y	N	Y	N	Y	N	N	N	Y	N	N	N	N	N	N	N	Y	N	Y
31-40	F	Y	GREEN	N	N	N	N	NR	NR	107	N		N	N	N	N	N	N	Y	N	N	N	N	N	N	N	N	N	Y	Y	Y	N	N	N	N	N	N	N	N	N	N	N	N	N	N
21-30	F	Y	GREEN	Y	N	N	N	NR	NR	112	N		N	N	N	N	N	N	Y	N	N	N	N	N	N	N	N	N	NA	N	N	N	N	N	N	N	N	N	N	N	N	N	N	N	N
21-30	F	Y	GREEN	N	N	Y	N	NR	NR	112	N		N	N	N	N	N	N	N	N	N	N	N	Y	Y	N	N	N	Y	N	N	N	N	N	N	N	N	N	N	N	N	N	Y	N	N
21-30	F	Y	GREEN	Y	N	N	N	NR	NR	187	Y	2	N	N	NR	N	N	N	N	Y	N	N	Y	N	N	Y	N	N	Y	Y	N	N	Y	N	N	N	N	N	N	N	N	N	Y	N	N
51-60	F	Y	GREEN	N	N	N	N	NR	NR	100	N		N	N	N	N	N	N	N	N	N	N	Y	Y	N	N	N	N	Y	N	N	N	N	N	N	N	N	N	N	N	N	N	N	N	N
41-50	F	Y	GREEN	N	N	Y	N	NR	NR	100	N		N	N	N	N	N	N	N	N	N	N	N	N	N	N	N	N	Y	N	Y	N	N	N	N	N	N	N	N	N	N	N	N	N	N
31-40	F	Y	GREEN	N	N	N	N	NR	NR	95	N		N	N	N	N	N	N	N	N	N	N	N	Y	N	N	N	N	Y	Y	Y	N	N	N	N	N	N	N	N	N	N	N	N	N	N
51-60	M	N	GREEN	N	N	N	N	NR	NR	95	Y	1	N	N	N	N	N	N	N	Y	N	Y	N	N	N	N	N	N	N	Y	Y	N	N	N	Y	N	N	N	N	N	N	N	Y	Y	Y
21-30	F	Y	GREEN	N	N	N	N	NR	NR	190	N		N	N	N	N	N	N	Y	N	N	N	N	N	N	N	N	N	Y	N	N	N	N	N	N	N	N	N	N	N	N	N	N	N	N
21-30	F	Y	GREEN	N	N	N	N	NR	NR	95	Y	1	N	N	N	N	N	N	N	N	N	N	N	Y	N	N	N	N	Y	Y	N	N	N	N	N	N	N	N	N	N	N	N	N	N	N
31-40	F	Y	GREEN	N	N	N	N	NR	NR	102	N		N	N	N	N	N	N	N	Y	N	N	N	N	N	N	N	N	Y	Y	N	N	N	N	N	N	N	N	N	N	N	N	N	N	N
61-70	F	Y	GREEN	N	N	Y	N	NR	NR	105	N		N	N	N	N	N	N	Y	N	N	N	N	N	N	N	N	N	Y	Y	N	N	N	N	N	N	N	N	N	N	N	N	N	N	N
21-30	M	Y	GREEN	N	N	N	N	NR	NR	92	N		N	N	N	N	N	N	N	N	N	N	Y	N	N	N	N	N	Y	N	N	N	N	N	N	N	N	N	N	N	N	N	N	N	N
51-60	M	N	GREEN	Y	N	N	N	NR	NR	128	Y	7	N	N	N	N	N	N	Y	N	N	N	N	N	N	N	N	N	Y	Y	Y	N	N	N	N	Y	N	N	N	N	N	N	N	N	N
31-40	M	Y	GREEN	N	N	N	N	NR	NR	127	Y	6	N	N	N	N	N	N	Y	N	N	N	N	N	N	N	N	N	Y	N	N	N	N	N	N	N	N	N	N	N	N	N	N	N	N
51-60	F	Y	GREEN	N	N	N	N	NR	NR	135	N		N	N	N	N	N	N	Y	N	N	N	N	N	N	N	N	N	Y	Y	Y	N	N	N	N	N	N	N	N	N	N	N	N	N	N
21-30	F	Y	GREEN	N	N	N	N	NR	NR	104	N		N	N	N	N	N	N	N	N	Y	N	N	N	N	N	N	N	Y	N	N	N	N	N	N	N	N	N	N	N	N	N	N	N	N
41-50	F	Y	GREEN	N	N	N	N	NR	NR	133	N		N	N	N	N	N	N	N	Y	N	N	N	N	N	N	N	N	Y	N	N	N	N	N	N	N	N	N	N	N	N	N	N	N	N
31-40	F	Y	GREEN	N	N	N	N	NR	NR	103	N		N	N	N	N	N	N	Y	N	N	N	N	N	N	N	N	N	Y	Y	N	N	N	N	N	N	N	N	N	N	N	N	N	N	N
41-50	M	Y	GREEN	N	N	N	N	NR	NR	99	N		N	N	N	N	N	N	Y	N	N	N	N	N	N	N	N	N	Y	Y	Y	N	N	N	N	N	N	N	N	N	N	N	N	N	N
41-50	F	N	GREEN	N	N	N	N	NR	Y	105	Y	2	N	N	N	N	N	N	N	N	N	Y	N	N	N	N	N	N	Y	Y	Y	Y	Y	N	N	N	Y	N	Y	N	N	N	Y	N	Y
21-30	F	Y	GREEN	N	N	N	N	NR	NR	101	N		N	N	N	N	N	N	Y	N	N	N	N	N	N	N	N	N	Y	Y	Y	N	N	N	N	N	N	N	N	N	N	N	N	N	N
41-50	F	Y	GREEN	N	N	N	N	NR	NR	87	N		N	N	N	N	N	N	N	N	N	N	Y	N	N	Y	N	N	Y	N	Y	N	N	N	N	N	N	N	N	N	N	N	N	N	N
61-70	M	N	GREEN	Y	Y	Y	Y	NR	NR	44	Y	9	N	N	Y	N	N	N	N	Y	N	N	Y	N	N	N	N	N	NA	Y	Y	N	N	N	Y	N	N	N	N	N	N	N	Y	N	Y
61-70	M	N	GREEN	N	Y	N	N	NR	NR	96	N		N	N	N	N	N	N	N	Y	N	N	N	N	N	N	N	N	NA	Y	Y	N	N	N	N	N	Y	N	Y	N	N	N	N	N	Y
81-90	M	N	GREEN	N	N	Y	N	NR	NR	97	Y	13	N	N	Y	N	N	N	N	N	N	N	Y	N	N	N	N	N	NA	Y	Y	N	N	N	N	N	Y	Y	N	N	N	N	N	Y	Y
41-50	F	N	GREEN	N	N	N	N	NR	NR	109	N		N	N	N	N	N	N	Y	N	N	N	N	N	N	N	N	N	Y	Y	Y	N	N	N	N	N	N	N	N	N	N	N	N	N	N
41-50	F	Y	GREEN	N	N	N	N	NR	NR	85	N		N	N	N	N	N	N	N	N	N	N	Y	N	N	N	N	N	Y	Y	Y	N	N	N	N	N	N	N	N	N	N	N	N	N	N
41-50	F	Y	GREEN	N	N	N	N	NR	NR	95	N		N	N	N	N	N	N	N	N	N	N	N	N	N	N	Y	N	Y	Y	Y	N	N	N	N	N	N	N	N	N	N	N	N	Y	N
21-30	F	Y	GREEN	N	N	N	N	NR	NR	103	N		N	N	N	N	N	N	Y	N	N	N	N	N	N	N	N	N	Y	Y	Y	N	N	N	N	N	N	N	N	N	N	N	N	N	N
31-40	F	Y	GREEN	Y	N	N	N	NR	NR	98	N		N	N	N	N	N	N	N	N	N	N	Y	N	N	N	N	N	Y	Y	Y	N	N	N	Y	N	N	N	N	N	N	N	Y	N	Y
21-30	F	Y	GREEN	N	N	N	N	NR	NR	105	N		N	N	N	N	N	N	Y	N	N	N	N	N	N	N	N	N	Y	N	N	N	N	N	N	N	N	N	N	N	N	N	N	N	N
51-60	M	Y	GREEN	N	N	N	Y	NR	NR	70	N		N	N	N	N	N	N	Y	N	N	N	N	N	N	N	N	N	Y	Y	Y	N	N	N	N	N	N	N	N	N	N	N	N	N	N
21-30	M	N	GREEN	N	N	N	N	NR	NR	90	N		N	N	N	N	N	N	N	N	N	N	N	N	N	N	N	N	Y	Y	Y	N	N	N	N	N	N	N	N	N	N	N	N	N	N
31-40	F	Y	GREEN	N	N	N	N	NR	NR	86	N		N	N	N	N	N	N	Y	N	N	N	N	N	N	N	N	N	Y	N	N	N	N	N	N	N	N	N	N	N	N	N	N	N	N
41-50	F	Y	GREEN	N	N	N	N	NR	NR	98	N		N	N	N	N	N	N	Y	N	N	N	N	N	N	N	N	N	Y	Y	Y	N	N	N	N	N	N	N	N	N	N	N	N	N	N
61-70	F	Y	GREEN	Y	N	N	N	NR	NR	118	N		N	N	N	N	N	N	Y	N	N	N	N	N	N	N	N	N	Y	N	Y	N	N	N	N	N	N	N	N	N	N	N	N	N	N
21-30	F	Y	GREEN	N	N	N	N	NR	NR	118	N		N	N	N	N	N	N	Y	N	N	N	N	N	N	N	N	N	Y	Y	N	N	N	N	N	N	N	N	N	N	N	N	N	N	N
31-40	F	Y	GREEN	N	N	N	N	NR	NR	100	N		N	N	N	N	N	N	Y	N	N	N	N	N	N	N	N	N	Y	N	Y	N	N	N	N	N	N	N	N	N	N	N	N	N	N
21-30	F	Y	GREEN	N	N	N	N	NR	NR	113	N		N	N	N	N	N	N	N	N	N	N	N	N	N	N	N	N	Y	Y	Y	N	N	N	N	N	N	N	N	N	N	N	N	N	N
31-40	M	Y	GREEN	N	N	N	N	NR	NR	103	N		N	N	N	N	N	N	N	N	N	N	Y	N	N	N	Y	N	Y	Y	Y	N	N	N	N	N	N	N	N	N	N	N	N	N	N
31-40	F	Y	GREEN	N	N	N	N	N	N	113	N		N	N	N	N	N	N	Y	N	N	N	N	N	N	N	N	N	Y	N	Y	N	N	N	N	N	N	N	N	N	N	N	N	N	N
21-30	F	Y	GREEN	N	N	N	N	NR	NR	96	N		N	N	N	N	N	N	N	Y	N	N	N	N	N	N	N	N	Y	Y	Y	N	N	N	N	N	N	N	N	N	N	N	N	N	N
31-40	F	Y	GREEN	N	N	N	N	NR	NR	99	N		N	N	N	N	N	N	Y	N	N	N	N	N	N	N	N	N	Y	Y	Y	N	N	N	N	N	N	N	N	N	N	N	N	N	N
31-40	M	Y	GREEN	N	N	N	N	NR	NR	98	N		N	N	N	N	N	N	Y	N	N	N	N	N	N	N	N	N	Y	Y	Y	N	N	N	N	N	N	N	N	N	N	N	N	N	N
61-70	M	Y	GREEN	N	N	N	Y	NR	NR	122	Y		Y	N	Y	Y	N	N	N	Y	N	N	N	N	N	N	N	N	N	Y	Y	N	Y	N	Y	Y	N	N	N	N	N	N	Y	N	Y
31-40	F	Y	GREEN	N	N	N	N	NR	NR	99	N		N	N	N	N	N	N	Y	N	N	N	N	N	N	N	N	N	Y	Y	Y	N	N	N	N	N	N	N	N	N	N	N	N	N	N
61-70	M	Y	GREEN	N	N	Y	N	NR	NR	99	N		N	N	N	N	N	N	Y	N	N	N	N	N	N	N	N	N	Y	N	Y	N	N	N	Y	N	N	N	N	N	N	N	N	Y	N
41-50	F	Y	GREEN	N	N	N	N	NR	NR	105	N		N	N	N	N	N	N	Y	N	N	N	N	N	N	N	N	N	Y	Y	Y	N	N	N	N	N	N	N	N	N	N	N	N	N	N
31-40	F	Y	GREEN	N	N	N	N	NR	NR	96	N		N	N	N	N	N	N	Y	N	N	N	N	N	N	N	N	N	Y	N	Y	N	N	N	N	N	N	N	N	N	N	N	N	N	N
31-40	F	Y	GREEN	N	N	N	N	NR	NR	96	N		N	N	N	N	N	N	Y	N	N	N	N	N	N	N	N	N	Y	Y	Y	N	N	N	N	N	N	N	N	N	N	N	N	N	N
41-50	M	Y	GREEN	N	N	N	N	NR	NR	113	N		N	N	N	N	N	N	Y	N	N	N	N	N	N	N	N	N	Y	N	Y	N	N	N	N	N	N	N	N	N	N	N	N	N	N
31-40	F	Y	GREEN	N	N	N	N	NR	NR	101	N		N	N	N	N	N	N	Y	N	N	N	N	N	N	N	N	N	Y	Y	N	N	N	N	N	N	N	N	N	N	N	N	N	N	N
21-30	M	Y	GREEN	N	N	N	N	NR	NR	101	N		N	N	N	N	N	N	Y	N	N	N	N	N	N	N	N	N	Y	N	Y	N	N	N	N	N	N	N	N	N	N	N	N	N	N
21-30	F	N	GREEN	N	N	N	N	NR	NR	108	N		N	N	N	N	N	N	Y	N	N	N	N	N	N	N	N	N	Y	N	Y	N	N	N	N	N	N	N	N	N	N	N	N	N	N
51-60	M	Y	GREEN	N	N	Y	N	NR	NR	96	N		N	N	N	N	N	N	Y	N	N	N	N	N	N	N	Y	N	Y	Y	Y	N	N	N	N	N	N	N	N	N	N	N	N	N	N
18-20	M	N	GREEN	N	N	N	N	NR	NR	Clinical COVID	Y	5	N	N	N	N	N	N	N	Y	N	N	N	N	N	N	N	N	Y	Y	Y	N	N	N	N	N	N	N	N	N	N	N	N	N	N
51-60	F	Y	GREEN	Y	N	N	N	NR	NR	110	N		N	N	N	N	N	N	Y	N	N	N	N	N	N	N	N	N	Y	Y	Y	N	N	N	N	N	N	N	N	N	N	N	N	N	N
41-50	F	Y	GREEN	N	N	N	N	NR	NR	85	Y	4	N	N	Y	N	N	N	Y	N	N	N	N	N	N	N	N	N	Y	N	Y	N	N	N	N	N	N	N	N	N	N	N	N	N	N
51-60	M	Y	GREEN	N	N	N	Y	NR	NR	96	Y	2	N	N	Y	N	N	N	N	N	N	N	Y	Y	N	N	N	Y	Y	Y	Y	N	N	N	N	N	N	N	N	N	N	N	N	N	N
41-50	F	Y	GREEN	N	N	N	N	NR	NR	85	N		N	N	N	N	N	N	Y	N	N	N	N	N	N	N	N	N	Y	Y	Y	N	N	N	N	N	N	N	N	N	N	N	N	N	N
21-30	F	Y	GREEN	N	N	N	N	NR	NR	85	N		N	N	N	N	N	N	Y	N	N	N	Y	N	N	N	N	N	Y	Y	Y	N	N	N	N	N	N	N	N	N	N	N	N	N	N
31-40	M	Y	GREEN	N	N	N	N	NR	NR	78	N		N	N	N	N	N	N	Y	N	N	N	N	N	N	N	N	N	Y	Y	Y	N	N	N	N	N	N	N	N	N	N	N	N	N	N
51-60	M	N	GREEN	N	N	N	N	NR	NR	104	Y	6	N	N	Y	N	N	N	Y	N	N	N	N	N	N	N	N	N	Y	Y	Y	N	N	N	N	N	N	N	N	N	N	N	N	N	N
41-50	F	N	GREEN	N	N	N	N	NR	NR	131	N		N	N	N	N	N	N	Y	N	N	N	N	N	N	N	N	N	NA	N	Y	N	N	N	N	N	N	N	N	N	N	N	N	N	N
41-50	M	N	GREEN	N	N	N	N	NR	Y	95	Y		N	N	Y	N	N	N		Y	N	N	Y	N	N	N	N	N	Y	Y	Y	N	N	N	N	N	N	N	N	N	N	N	Y	Y	N
31-40	F	Y	GREEN	N	N	N	N	NR	NR	30	N		N	N	N	N	N	N	Y	N	N	N	N	N	N	N	N	N	Y	Y	Y	N	N	N	N	N	N	N	N	N	N	N	N	N	N
51-60	M	N	GREEN	N	N	N	N	NR	NR	134	Y	10	N	N	Y	N	N	N	Y	N	N	N	N	N	N	N	N	N	Y		Y	N	N	N	N	N	N	N	N	N	N	N	N	N	N
21-30	M	Y	GREEN	N	N	N	N	NR	NR	78	N		N	N	N	N	N	N	Y	N	N	N	N	N	N	N	N	N	Y	Y	Y	Y	N	N	N	N	N	N	N	N	N	N	N	N	N
21-30	F	Y	GREEN	N	N	Y	N	NR	NR	113	N		N	N	N	N	N	N	N	N	N	N	Y	N	N	N	N	N	Y	Y	N	N	N	N	N	N	N	N	N	N	N	N	N	N	N
31-40	M	Y	GREEN	N	N	N	N	NR	NR	109	N		N	N	N	N	N	N	Y	N	N	N	N	N	N	N	N	N	Y	N	N	N	N	N	N	N	N	N	N	N	N	N	N	N	N
21-30	M	Y	GREEN	N	N	N	N	NR	NR	115	Y	1	N	N	N	N	N	N	Y	N	N	N	N	N	N	N	N	N	Y	Y	Y	N	N	N	N	N	N	N	N	N	N	N	N	N	N
21-30	F	Y	GREEN	N	N	N	N	N	N	149	N		N	N	N	N	N	N	N	N	N	N	N	Y	N	N	N	N	Y	Y	Y	N	N	N	N	N	N	N	N	N	N	N	N	N	N
51-60	F	Y	GREEN	N	N	N	Y	NR	NR	110	Y	5	N	N	N	N	N	N	N	N	N	N	N	N	N	Y	N	N	Y	Y	Y	N	Y	Y	N	N	N	N	Y	N	N	N	N	N	N
61-70	M	Y	GREEN	Y	Y	Y	Y	NR	NR	93	N		N	N	N	N	N	N	Y	N	N	N	N	N	N	N	N	N	N	Y	Y	N	N	N	N	N	N	N	N	N	N	N	N	N	N
21-30	F	Y	GREEN	N	N	N	N	NR	NR	104	N		N	N	N	N	N	N	N	Y	N	N	N	N	N	N	N	N	Y	Y	Y	N	N	N	N	N	N	N	N	N	N	N	N	N	N
51-60	F	Y	GREEN	N	N	Y	N	NR	NR	109	N		N	N	N	N	N	N	Y	N	N	N	N	N	N	N	N	N	Y	N	Y	N	N	N	N	N	N	N	N	N	N	N	N	N	N
41-50	M	N	GREEN	N	N	N	N	NR	NR	95	Y	6	N	N	N	N	N	N	Y	N	N	N	N	N	N	N	N	N	Y	Y	Y	N	N	N	N	N	N	N	N	N	N	N	N	N	N
21-30	M	N	GREEN	N	N	N	N	NR	NR	93	N		N	N	N	N	N	N	Y	N	N	N	N	N	N	N	N	N	Y	N	Y	N	N	N	N	N	N	N	N	N	N	N	N	N	N
31-40	M	N	GREEN	Y	N	N	N	NR	NR	110	Y	NR	N	N	N	N	N	N	Y	N	N	N	N	N	N	N	N	N	Y	N	Y	N	N	N	N	N	N	N	N	N	N	N	N	N	N
21-30	F	Y	GREEN	N	N	N	N	NR	NR	117	N		N	N	N	N	N	N	Y	N	N	N	N	N	N	N	N	N	Y	N	Y	N	N	N	N	N	N	N	N	N	N	N	N	N	N
31-40	F	Y	GREEN	N	N	N	N	NR	NR	122	N		N	N	N	N	N	N	N	N	N	N	Y	N	N	N	N	N	Y	N	Y	N	N	N	N	N	N	N	N	N	N	N	N	N	N
21-30	F	Y	GREEN	N	N	N	Y	NR	NR	102	N		N	N	N	N	N	N	N	N	N	N	Y	N	N	N	N	N	Y	N	Y	N	N	N	N	N	N	N	N	N	N	N	N	N	N
21-30	F	Y	GREEN	N	N	N	N	NR	NR	88	N		N	N	N	N	N	N	Y	N	N	N	N	N	N	N	N	N	Y	N	Y	N	N	N	N	N	N	N	N	N	N	N	N	N	N
31-40	F	Y	GREEN	N	N	N	N	NR	NR	160	N		N	N	N	N	N	N	N	N	N	N	Y	N	N	N	N	N	Y	Y	Y	N	N	N	N	N	N	N	N	N	N	N	N	N	N
71-80	F	N	GREEN	N	N	Y	N	NR	NR	128	Y	NR	N	N	Y	N	N	N	Y	N	N	N	N	N	N	N	N	N	NA	N	N	N	N	N	N	N	N	N	N	N	N	N	N	N	N
51-60	F	N	GREEN	Y	N	Y	N	NR	NR	134	Y	5	N	N	NR	N	N	N	Y	N	N	N	N	N	N	N	N	N	Y	Y	Y	N	N	N	N	N	N	N	N	N	N	N	N	N	N
41-50	F	Y	GREEN	N	N	N	N	NR	NR	96	N		N	N	N	N	N	N	Y	N	N	N	N	N	N	N	N	N	Y	N	Y	N	N	N	N	N	N	N	N	N	N	N	N	N	N
31-40	F	Y	GREEN	N	N	N	N	NR	NR	101	N		N	N	N	N	N	N	Y	N	N	N	N	N	N	N	N	N	Y	Y	Y	N	N	N	N	N	N	N	N	N	N	N	N	N	N
41-50	M	Y	RED	N	N	Y	N	NR	NR	58	Y	NR	N	N	N	N	N	N	Y	N	N	N	N	N	N	N	N	N	N	N	Y	N	N	N	N	N	N	N	N	N	N	N	N	N	N
41-50	M	N	RED	N	N	N	N	NR	NR	85	Y	4	N	N	NR	N	N	N	Y	N	N	N	N	N	N	N	N	N	N	Y	Y	Y	N	N	N	N	N	N	N	N	N	N	Y	N	N
41-50	M	N	RED	N	N	N	N	NR	NR	58	Y	16	N	N	Y	N	N	N	N	N	Y	N	Y	N	Y	N	N	N	N	Y	Y	Y	N	N	Y	N	N	N	N	N	N	N	Y	N	N
51-60	M	N	RED	N	Y	N	N	NR	NR	62	Y	2	N	N	N	N	N	N	N	N	Y	Y	Y	N	N	N	N	N	Y	Y	N	N	N	N	N	N	N	N	N	N	N	N	N	N	N
61-70	F	Y	RED	N	N	Y	N	NR	NR	67	Y	6	N	N	N	N	N	N	N	Y	N	Y	N	N	N	N	N	N	N	Y	Y	Y	Y	N	Y	N	Y	Y	N	N	N	N	Y	N	Y
31-40	M	N	RED	Y	N	N	N	NR	NR	Clinical COVID	Y	5	N	N	N	N	N	N	N	Y	N	N	N	N	N	N	N	N	Y	Y	Y	N	N	N	Y	N	Y	Y	N	N	N	N	N	Y	Y
41-50	F	N	RED	N	N	N	N	NR	NR	78	Y	2	N	N	N	N	N	N	N	N	N	N	Y	N	Y	N	N	N	Y	Y	Y	N	N	N	N	N	N	N	N	N	N	N	N	N	N
41-50	F	Y	RED	N	N	N	N	NR	NR	86	Y	10	N	N	Y	N	N	N	N	Y	N	N	N	N	N	N	N	N	Y	Y	Y	Y	N	N	N	N	N	N	N	N	N	N	Y	Y	Y
41-50	F	Y	RED	N	N	Y	N	NR	NR	72	N		N	N	N	N	N	N	N	Y	N	N	N	N	N	N	N	N	Y	Y	Y	N	Y	N	Y	N	N	N	N	N	N	N	N	Y	Y
21-30	F	N	RED	N	N	N	N	NR	NR	64	N		N	N	N	N	N	N	N	N	N	Y	N	N	N	N	N	N	Y	N	N	N	Y	N	N	N	Y	N	Y	N	N	N	N	N	Y
21-30	M	N	RED	Y	N	N	N	NR	NR	Clinical COVID	N		N	N	N	N	N	N	N	Y	N	N	N	N	N	N	N	N	NR	Y	Y	N	N	N	Y	N	Y	Y	N	N	N	N	N	N	Y
61-70	F	N	RED	N	N	Y	N	NR	NR	87	Y	5	N	N	N	N	N	N	N	Y	Y	Y	N	N	N	N	N	N	N	Y	Y	Y	N	N	Y	N	N	N	N	N	N	N	N	Y	Y
71-80	F	N	RED	N	N	Y	N	NR	NR	90	Y	8	N	N	Y	N	N	N	N	Y	N	N	N	N	N	N	N	N	NA	Y	Y	N	N	N	Y	N	N	N	N	N	N	N	Y	Y	Y
41-50	M	N	RED	N	N	N	N	NR	NR	57	Y	1	N	N	N	N	N	N	N	N	N	Y	Y	N	N	N	N	N	Y	Y	Y	Y	N	N	N	N	N	N	N	N	N	N	N	N	N
51-60	F	Y	RED	N	N	N	N	Y	NR	62	N		N	N	N	N	N	N	N	N	Y	Y	N	N	N	N	N	Y	Y	Y	Y	N	N	N	N	N	N	N	N	N	N	N	N	N	N
41-50	F	Y	RED	N	N	N	N	NR	N	81	Y	6	N	N	N	N	N	N	N	N	N	N	Y	N	N	N	Y	N	Y	Y	Y	N	N	N	Y	N	N	N	N	N	N	N	N	N	N
31-40	F	N	RED	Y	N	N	N	NR	NR	82	N		N	N	N	N	N	N	N	N	Y	N	Y	N	Y	N	Y	N	N	Y	Y	N	N	N	Y	N	Y	N	N	Y	N	N	Y	Y	Y
41-50	F	N	RED	Y	N	N	N	NR	NR	72	Y	3	N	N	Y	N	N	N	N	Y		Y	N	N	N	N	N	N	N	Y	Y	N	Y	N	Y	N	Y	Y	N	N	N	N	N	N	Y
41-50	F	Y	RED	Y	N	N	N	NR	NR	64	Y	NR	N	N	N	N	N	N	N	Y	Y	Y	N	N	N	N	Y	N	Y	Y	Y	Y	N	N	Y	N	Y	N	N	Y	N	N	Y	Y	Y
51-60	F	N	RED	N	N	Y	N	N	N	69	Y	8	N	N	Y	N	N	N	N	N	N	N	N	N	N	N	N	N	NA	N	N	N	N	N	N	N	Y	N	Y	N	N	N	N	N	Y
18-20	M	N	RED	Y	N	N	N	NR	NR	87	N		N	N	N	N	N	N	Y	N	N	N	N	N	N	N	N	N	NR	Y	Y	N	N	N	N	N	N	N	N	N	N	N	N	Y	N
51-60	F	N	RED	N	N	N	Y	Ex smoker	Y	Clinical COVID	Y	7	N	N	Y	N	N	N	N	Y	N	N	N	N	N	N	Y	N	N	Y	Y	Y	N	N	Y	N	N	N	N	N	N	N	N	Y	Y
41-50	F	Y	RED	Y	N	N	N	NR	NR	56	Y	10	N	N	Y	N	N	N	N	Y	Y	Y	N	N	N	N	N	N	Y	Y	N	N	N	N	N	N	N	N	N	N	N	N	N	Y	Y
61-70	F	Y	RED	N	N	N	N	NR	NR	89	Y	3	N	N	N	N	N	N	N	N	N	N	N	N	N	N	N	N	Y	Y	N	N	N	N	N	N	N	N	N	N	N	N	N	Y	N
51-60	M	N	RED	N	N	N	N	NR	Y	84	Y	NR	N	N	N	N	N	N	N	Y	N	Y	Y	N	N	N	N	N	NR	Y	Y	N	N	N	N	N	N	N	N	N	N	N	N	N	N
41-50	F	N	RED	N	Y	N	Y	NR	Y	77	Y	5	N	N	N	N	N	N	N	Y	N	Y	N	N	N	N	N	N	N	Y	Y	Y	Y	N	Y	N	Y	N	Y	N	N	N	N	Y	Y
51-60	F	Y	RED	Y	N	N	N	NR	NR	66	Y	2	N	N	NR	N	N	N	N	Y	N	N	N	N	N	N	N	N	Y	N	Y	N	N	N	Y	N	Y	Y	N	N	N	N	N	Y	Y
41-50	F	N	RED	N	N	N	N	NR	NR	65	Y	1	N	N	Y	N	N	N	N	N	N	Y	N	N	N	N	N	Y	NR	Y	Y	Y	N	N	N	N	N	N	N	N	N	N	N	Y	N
